# Supplementary material for: Integrated Sensory, Nutritional, and Consumer Analysis of Sunflower Seed Butter: A Comparative Study of Commercial and Prototype Samples
Source: Foods. 2025 May 20;14(10):1815. doi: 10.3390/foods14101815 (PMC12111572; doi:10.3390/foods14101815)
Supplement: Supplementary file 1 [file foods-14-01815-s001.zip]

Archive with 1 entries (1 files):
- foods-3583142-supplementary.pdf
